# Supplementary material for: Pyrrole Compounds from the Two-Step One-Pot Conversion of 2,5-Dimethylfuran for Elastomer Composites with Low Dissipation of Energy
Source: Molecules. 2024 Feb 15;29(4):861. doi: 10.3390/molecules29040861 (PMC10891845; doi:10.3390/molecules29040861)
Supplement: Supplementary file 1 [file molecules-29-00861-s001.zip]

Archive with 1 entries (1 files):
- molecules-2851548-supplementary.pdf
